# Supplementary material for: Cellular Organelle-Related Transcriptomic Profile Abnormalities in Neuronopathic Types of Mucopolysaccharidosis: A Comparison with Other Neurodegenerative Diseases
Source: Curr Issues Mol Biol. 2024 Mar 21;46(3):2678–700. doi: 10.3390/cimb46030169 (PMC10968730; doi:10.3390/cimb46030169)
Supplement: Supplementary file 1 [file cimb-46-00169-s001.zip]

Archive with 1 entries (1 files):
- CIMB-Organella-supplementary-Table-S1.pdf
